# Supplementary material for: Pre-Analytical Parameters Affecting Vascular Endothelial Growth Factor Measurement in Plasma: Identifying Confounders
Source: PLoS One. 2016 Jan 5;11(1):e0145375. doi: 10.1371/journal.pone.0145375 (PMC4711588; doi:10.1371/journal.pone.0145375)
Supplement: S1 Complete Data Set — (XLS) [file pone.0145375.s001.xls]

## Sheet: VEGF Project Data
Sample	Center A	Center B	Central laboratory VEGF ELISA	Central laboratory VEGF Luminex	Central laboratory IGF-4	Central laboratory PF-4		Sample	Center E	Center F	Central laboratory VEGF ELISA	Central laboratory VEGF Luminex	Central laboratory IGF-4	Central laboratory PF-4		Sample	Center C	Center D	Central laboratory VEGF ELISA	Central laboratory VEGF Luminex	Central laboratory IGF-4	Central laboratory PF-4
500µl EDTA T1, P1, F	111.792	20.9792	47	18.3	221.8	3510.9		500µl EDTA, T1, P1 M	90.3846	126.75	92.02	33.8	92.5	3495.9		500µl 30min, T1, P1 B	9.33333	25.2353	31.79	5.9	153.8	1430
300µl EDTA T1, P1, F	79.5833	14.8141	43.7	15.7	212.3	3039.8		500µl CTAD, T1, P1, M	24.3346	55.0144	24.42	10.878	97.791	526.029		9ml 30min, T1, P1, B	20.5833	27.8824	40.2	6.3	148.8	2651.6
9ml EDTA T1, P1, F	36.1875	4.5	19.3	6.6	218.4	828.4		3ml CTAD, T1, P1, M	11.9538	10.9612	4.5	4.218	92.13	135.42		5ml 30min, T1, P1, B	24.3333	23.7647	40.2	6.1	156.4	2733.8
5ml EDTA T1, P1, F	35.1875	4.5	25.2	7.5	197.9	953.4		9ml Z1, T1, P1, M	69.2308	70.5	60.2	19.5	84.2	2406.2		500µl 2h, T1, P1, B	39.75	35.8235	54.37	7.3	159.6	4901.1
500µl PECT T1, P1, F	19.0088	4.5	32.19	10.212	251.637	1182.15		5ml Z1, T1, P1, M	71.5385	71.4375	58.47	20.8	89.8	1901.2		9ml 2h, T1, P1, B	44.75	34.3529	50.26	0.44	150.9	3892.8
300µl PECT T1, P1, F	4.5	4.5	12.654	4.995	216.339	59.829		9ml Z2, T1, P1, M	41.9231	46.4375	42.58	17.4	91.5	1689.7		5ml, 2h, T1, P1, B	54.75	40.5294	60.81	9.8	145.1	4724.1
9ml PECT T1, P1, F	15.6094	4.5	9.768	3.774	191.697	20.313		5ml Z2, T1, P1, M	52.3077	47.6875	52.03	17.6	86.9	2056.9		500µl 30min, T1, P2, B	4.5	41.4118	39	14.2	283	892
5ml PECT T1, P1, F	20.7431	4.5	4.5	3.33	192.03	25.863		500µl EDTA, T1, P2, M	209.615	233.938	191.19	36.5	59.7	4372.3		9ml, 30min, T1, P2, B	4.5	11.1176	31.19	10.7	289.1	744.8
9ml EDTA T1, P2, F	110.875	45.75	71.4	18.7	150.9	1380.7		500µl CTAD, T1, P2, M	34.2392	23.7956	35.96	0.44	66.822	500.721		5ml, 30min, T1, P2, B	4.5	11.1176	29.37	10.8	297	811.6
5ml EDTA T1, P2, F	111.375	42.3125	65.3	19.8	170.4	1167.2		3ml CTAD, T1, P2, M	17.0769	12.6956	17.427	4.44	66.045	101.787		500µl 2h, T1, P2, B	48.9167	37	38.41	14.9	274.9	1150.4
9ml PECT, T1, P2, F	14.0138	4.5	19.647	9.324	151.959	18.87		9ml Z1, T1, P2, M	165	160.187	171.05	33.3	58.8	4361.6		9ml, 2h, T1, P2, B	4.5	9.94118	23.24	10.1	341.3	504.8
5ml PECT, T1, P2, F	10.8919	4.5	19.092	10.767	167.499	14.652		5ml Z1, T1, P2, M	177.692	175.812	188.31	34.8	60.4	4464.7		5ml, 2h, T1, P2, B	10.5833	4.5	23.85	9.6	297.3	368.8
								9ml Z2, T1, P2, M	160.385	152.375	146.97	29.5	63.8	3544.6
500µl EDTA, T2, P1, F	39.5859	36.5833	30	10.5	185.8	1728.4		5ml Z2, T1, P2, M	169.115	138	158.43	28.8	55.3	NA
9ml EDTA, T2, P1, F	4.5	4.5	19.3	7.4	201.3	699.5
5ml EDTA, T2, P1, F	4.5	4.5	20.9	7.7	213.9	704.7		500µl EDTA, T2, P1, M	65.2727	71.7143	62.62	18	76.8	2436.6		500µl, 30min, T2, P1, B	37.5556	49.1538	57.89	8.7	154.5	3404.5
500µl PECT, T2,P1, F	4.5	4.5	13.875	6.216	239.649	25.863		500µl CTAD, T2, P1, M	18.3655	17.76	11.544	5.217	82.029	267.399		9ml, 30min, T2, P1, B	33.6667	48.3846	59.05	9.6	149.3	3460.8
9ml PECT, T2, P1, F	4.5	4.5	12.654	5.217	223.887	107.115		3ml CTAD, T2, P1, M	12.3109	20.9314	4.5	5.994	79.92	230.658		5ml, 30min, T2, P1, B	80.8889	50.3077	55.55	7.5	156.1	2873.7
5ml PECT, T2, P1, F	4.5	4.5	12.654	6.771	223.443	28.749		9ml Z1, T2, P1, M	68.1364	62.4286	49.98	15.9	76.8	2102.7		500µl, 2h, T2, P1, B	165.889	66.4615	62.55	14.1	160.5	4638
500µl EDTA T2, P2, F	112.156	126.083	80.4	20.1	160.3	1940.9		5ml Z1, T2, P1, M	66.1818	58.8571	60.22	15.4	97.9	2184.9		9ml, 2h, T2, P1, B	198.111	58.3846	64.3	9.9	153.8	4877.2
300µl EDTA T2, P2, F	81.5	112.737	103.7	27.9	146.2	2370.3		9ml Z2, T2, P1, M	50.3636	50.2857	48.77	13.5	75.9	2098.2		5ml, 2h, T2, P1, B	45.3333	57.6154	66.62	11	145.1	4925.2
9ml EDTA T2, P2, F	24.125	63.4583	67.5	20.1	139.2	1621.7		5ml Z2, T2, P1, M	52.0455	47.4286	51.19	14.6	73.1	1827.3		500µl, 30min, T2, P2, B	17.4167	25.3077	36.01	13.9	378	1127
5ml EDTA T2, P2, F	24.2188	51.2083	67	17	170.7	1095.8		500µl EDTA, T2, P2, M	177.955	158.857	168.65	27.4	53	4810.8		9ml, 30min, T2, P2, B	4.5	22.2308	33.6	11.7	426.2	890.1
500µl PECT T2, P2, F	4.5							500µl CTAD, T2, P2, M	22.0486	12.21	22.089	2.886	56.943	456.543		5ml, 30min, T2, P2, B	4.5	20.3077	34.8	10.2	384.4	1378.1
9ml PECT T2, P2, F	4.5	10.0363	29.193	9.768	149.628	390.387		3ml CTAD, T2, P2, M	4.5	12.21	14.43	0.44	88.467	151.071		500µl, 2h, T2, P2, B	14.2222	16.8462	37.8	13.1	324.9	1420.5
5ml PECT T2, P2, F	4.5	4.5	18.537	8.88	148.74	37.185		9ml Z1, T2, P2, M	158.5	146	166.32	22.2	62.4	4434.1		9ml, 2h, T2, P2, B	4.5	13.3846	23.2	9.3	401.1	592.8
								5ml Z1, T2, P2, M	265.995	241.714	247.73	41.2	91.2	4949.4		5ml, 2h, T2, P2, B	4.5	4.5	22	9.4	399.3	483.1
9ml EDTA T1, P2, F	110.875	45.75	71.4	18.7	150.9	1380.7		9ml Z2, T2, P2, M	124.409	103.143	124.79	19.7	54.9	3291.9
EDTA 9 after 3-4h, T1, P2, F	103.125	40.9375	63	18.2	174.1	1180			124.273	112.429	125.37	19.4	49.6	3626.3
								5ml Z2, T2, P2, M
EDTA 9 after 6h, T1, P2, F	81.4375	46.6562	71.4	17.4	150.4	1307.5
5ml EDTA T1, P2, F	111.375	42.3125	65.3	19.8	170.4	1167.2
EDTA 5 after 3-4h, T1, P2, F	181.687	78.5	89.5	23.6	155.6	1736.3
EDTA 5 after 6h, T1, P2, F	258.812	108.125	153.5	33	156.7	3156.9
5ml PECT, T1, P2, F	10.8919	4.5	19.092	10.767	167.499	14.652
PECT 5 after 3-4h, T1, P2, F	18.3844	4.5	17.871	10.212	133.644	14.652
PECT 5 after 6h, T1, P2, F	10.6144	4.5	20.313	10.434	162.282	30.081
9ml PECT, T1, P2, F	14.0138	4.5	19.647	9.324	151.959	18.87
PECT 9 after 3-4h, T1, P2, F	12.21	4.5	19.647	11.1	148.518	16.095
PECT 9 after 6h, T1, P2, F	4.5	4.5	19.647	9.768	151.404	13.32
9ml EDTA, T2, P1, F	4.5	4.5	19.3	7.4	201.3	699.5
EDTA 9 after 3-4h, T2, P1, F	4.5	4.5	19.3	6.1	226.1	589.3
EDTA 9 after 6h, T2, P1, F	4.5	12.75	18.8	8.1	252.6	935.9
5ml EDTA, T2, P1, F	4.5	4.5	20.9	7.7	213.9	704.7
EDTA 5 after 3-4h, T2, P1, F	4.5	4.5	18.8	5.9	214.3	907.1
EDTA 5 after 6h, T2, P1, F	4.5
9ml PECT, T2, P1, F	4.5	4.5	12.654	5.217	223.887	107.115
PECT 9 after 3-4h, T2, P1, F	4.5	4.5	12.654	5.439	226.662	127.539
PECT 9 after 6h, T2, P1, F	4.5	4.5	12.654	4.329	222.999	168.72
5ml PECT, T2, P1, F	4.5	4.5	12.654	8.88	148.74	37.185
PECT 5 after 3-4h, T2, P1, F	4.5	4.5	12.654	6.771	208.68	24.531
PECT 5 after 6h, T2, P1, F	4.5	4.5	11.544	6.771	203.574	27.306
9ml EDTA T1, P1, F	36.1875	4.5	19.3	6.6	218.4	828.4
EDTA plus VEGF T1, P1, F	271.812	110.156	119.2	51	203.6	727.5
1:10 T1, P1, F	4.5	4.5	4.5	1.8	30.6	103		9ml Z1, T1, P1, M	69.2308	70.5	60.2	19.5	84.2	2406.2		9ml 30min, T1, P1, B	20.5833	27.8824	40.2	6.3	148.8	2651.6
1:5 T1, P1, F	4.5	4.5	4.5	1.5	47.4	192.6		Z1 plus VEGF, T1, P1, M	299.231	370.188	237.6	83	85.3	2289.8		30min +VEGF, T1, P1, B	274.333	241.706	242.27	49.4	148.8	2712.2
9ml PECT T1, P1, F	14.0625	4.5	4.5	3.4	172.7	18.3		Z1 1:10, T1, P1, M	4.5	4.5	4.5	15.8	< LLOQ	232.9		30min, 1:10, T1, P1, B	4.5	4.5	4.5	1.2	23.8	229
PECT+VEGF T1, P1, F	184.937	96.2812	74.8	42.1	203.6	18.3		Z1 1:5, T1, P1, M	16.9231	11.75	14.44	5.9	< LLOQ	440.5		30min, 1:5, T1, P1, B	4.5	4.5	11.86	1.1	17.7	537.9
PECT 1:10 T1, P1, F	4.5	4.5	4.5	0.44	25	1.9		9ml Z2, T1, P1, M	41.9231	46.4375	42.58	17.4	91.5	1689.7		9ml 2h, T1, P1, B	44.75	34.3529	50.26	0.44	150.9	3892.8
PECT 1:5 T1, P1, F	4.5	4.5	4.5	1.3	46.3	3.1		Z2 plus VEGF, T1, P1, M	279.231	241.75	249.89	82.3	90	1434.8		2h +VEGF, T1, P1, B	303.917	261.412	268.72	60.1	129.8	4187.8
								Z2 1:10, T1, P1, M	4.5	4.5	4.5	3	< LLOQ	150		2h, 1:10, T1, P1, B	4.5	4.5	4.5	1.6	< LLOQ	461.7
9ml EDTA T1, P2, F	110.875	45.75	71.4	18.7	150.9	1380.7		Z2 1:5, T1, P1, M	13.0769	4.5	12.51	4.6	< LLOQ	280.1		2h, 1:5, T1, P1, B	4.5	4.5	15.08	3.6	17.4	809.8
EDTA plus VEGF T1, P2, F	404.125	183.531	200.2	51.1	148.7	982.8
EDTA 1:10 , T1, P2, F	12.75	4.5	10.4	4.9	21	150.7		9ml Z1, T1, P2, M	165	160.187	171.05	33.3	58.8	4361.6		9ml, 30min, T1, P2, B	4.5	11.1176	31.19	10.7	289.1	744.8
EDTA 1:5, T1, P2, F	33.3125	4.5	18.3	5.7	36.3	360.6		Z1 plus VEGF, T1, P2, M	421.538	369.562	416.46	90.1	52.2	4075.5		30min+VEGF, T1, P2, B	261	214.353	252.82	75.4	283.2	723.6
9ml PECT, T1, P2, F	12.625	4.5	17.7	8.4	136.9	17		Z1 1:10, T1, P2, M	22.4231	19.875	21.38	4.1	< LLOQ	377.4		30min, 1:10, T1, P2, B	4.5	4.5	4.5	0.44	30.6	58.7
PECT plus VEGF, T1, P2, F	210.438	96.875	143	50.1	148.5	15.8		Z1 1:5, T1, P2, M	39.7308	39.25	43.76	11	< LLOQ	760.8		30min, 1:5, T1, P2, B	4.5	4.5	4.5	2	65.5	140.6
PECT 1:10, T1, P2, F	4.5	4.5	4.5	0.44	16.1	1.9		9ml Z2, T1, P2, M	160.385	152.375	146.97	29.5	63.8	3544.6		9ml, 2h, T1, P2, B	4.5	9.94118	23.24	10.1	341.3	504.8
PECT 1:5, T1, P2, F	4.5	4.5	4.5	1.4	30.4	3.1		Z2 plus VEGF, T1, P2, M	395	355.187	372.93	85.9	63.1	4632.3		2h+VEGF, T1, P2, B	217.25	187.588	232.93	80.8	356.5	500.1
								Z2, 1:10, T1, P2, M	21.1538	11.4375	21.38	7.2	< LLOQ	363.1		2h, 1:10, T1, P2, B	4.5	4.5	4.5	0.44	29.2	45.5
9ml EDTA, T2, P1, F	4.5	4.5	19.3	7.4	201.3	699.5
								Z2, 1:5, T1, P2, M	30.2692	29.5625	44.95	11.3	< LLOQ	NA		2h, 1:5, T1, P2, B	4.5	4.5	4.5	1	71.1	88.4
EDTA plus VEGF, T2, P1, F	42.5938	95.125	70.3	33.5	230.4	615.9
EDTA 1:10, T2, P1, F	4.5	4.5	4.5	0.44	22.9	69.3		9ml Z1, T2, P1, M	68.1364	62.4286	49.98	15.9	76.8	2102.7		9ml, 30min, T2, P1, B	33.6667	48.3846	59.05	9.6	149.3	3460.8
EDTA 1:5, T2, P1, F	4.5	4.5	4.5	1	49.6	140		Z1 plus VEGF, T2, P1, M	284.364	310.286	244.25	76.8	70.6	2028.7		30min+VEGF, T2, P1, B	449.222	297.231	239.94	51	150.7	2799.4
9ml PECT, T2, P1, F	4.5	4.5	11.4	4.7	201.7	96.5		Z1, 1:10, T2, P1, M	4.5	4.5	4.5	2.3	< LLOQ	175.7		30min, dil 1:10, T2, P1, B	76.4444	4.5	4.5	0.44	< LLOQ	244.5
PECT plus VEGF, T2, P1, F	73.4375	86.625	45.3	26.5	211.7	168.2		Z1, 1:5, T2, P1, M	12.3182	13.1429	11.72	3.4	5.7	371.7		30min, 1:5, T2, P1, B	4.5	4.5	14.44	3.4	23.5	560.3
PECT 1:10, T2, P1, F	4.5	4.5	4.5	1.2	25.6	33.5		9ml Z2, T2, P1, M	50.3636	50.2857	48.77	13.5	75.9	2098.2		9ml, 2h, T2, P1, B	198.111	58.3846	64.3	9.9	153.8	4877.2
PECT 1:5, T2, P1, F	4.5	4.5	4.5	0.44	45.2	61.6		Z2 plus VEGF, T2, P1, M	287.5	254.571	232.64	66.4	84.8	1840		2h+VEGF, T2, P1, B	268.111	275.692	221.29	43.4	154.3	4823.7
								Z2, 1:10, T2, P1, M	4.5	4.5	4.5	1.3	< LLOQ	193.3		2h, 1:10, T2, P1, B	4.5	4.5	9.24	1.7	< LLOQ	458.6
9ml EDTA T2, P2, F	24.125	63.4583	67.5	20.1	139.2	1621.7
								Z2, 1:5, T2, P1, M	12.6364	4.5	12.36	3.8	6.4	416.5		2h, 1:5, T2, P1, B	4.5	4.5	18.25	4.1	24.9	1097.6
EDTA plus VEGF T2, P2, F	164.875	167.042	145.3	47.4	150.4	1581.2
								9ml Z1, T2, P2, M	158.5	146	166.32	22.2	62.4	4434.1		9ml, 30min, T2, P2, B	4.5	22.2308	33.6	11.7	426.2	890.1
EDTA 1:10 T2, P2, F	4.5	4.5	12.5	2.8	18.6	154.7
								Z1 plus VEGF, T2, P2, M	405.455	350.286	361.48	80.1	49.2	4257.7		30min+VEGF, T2, P2, B	307	271.462	228.3	79.2	389.8	911.2
EDTA 1:5 T2, P2, F	4.5	4.5	20.9	5.3	52.7	340
								Z1, 1:10, T2, P2, M	16.8182	17.4286	19.94	3.5	< LLOQ	505.4		30min, 1:10, T2, P2, B	4.5	4.5	4.5	0.44	35.8	87.4
9ml PECT T2, P2, F	4.5	9.04167	26.3	8.8	134.8	351.7
								Z1, 1:5, T2, P2, M	36.5909	27.4286	43.32	9	29	981.3		30min, 1:5, T2, P2, B	4.5	4.5	4.5	2.9	84.2	203.6
PECT plus VEGF T2, P2, F	74.2812	126.333	64.7	26.3	134.5	425.4
								9ml Z2, T2, P2, M	124.409	103.143	124.79	19.7	54.9	3291.9		9ml, 2h, T2, P2, B	4.5	13.3846	23.2	9.3	401.1	592.8
PECT 1:10 T2, P2, F	4.5	4.5	4.5	1.6	18.6	79.6
								Z2 plus VEGF, T2, P2, M	365.364	313.143	310.97	77.1	62.1	3055.2		2h+VEGF, T2, P2, B	197.556	192.231	161.9	57.7	430.6	514.2
PECT 1:5 T2, P2, F	4.5	4.5	10.9	2.5	31.6	158.7
								Z2, 1:10, T2, P2, M	12.5	10.2857	17.43	3	< LLOQ	324.4		2h, 1:10, T2, P2, B	4.5	4.5	4.5	0.44	47	55.6
								Z2, 1:5, T2, P2, M	25.2273	23.8571	33.56	6.2	54.9	732.7		2h, 1:5, T2, P2, B	4.5	4.5	4.5	1.6	88.3	120.9

## Sheet: Additional m vs. f
	Male	Female
	Sample	VEGF [pg/ml]
	P1.P	21.8171
	P2.P	11.4419
	P3.P	19.7547
	P4.P	14.7819
	P5.P	23.8683
	P6.P	13.9494
	P7.P	33.6974
	P8.P.0h	35.7365
	P1.C	20.1665
	P2.C	11.8604
	P3.C	18.1008
	P4.C	15.1959
	P5.C	20.1665
	P6.C	15.1959
	P7.C	29.6137
	P8.C.0h	26.3359
	P1.E	47.922
	P2.E	53.752
	P3.E	39.522
	P4.E	17.797
	P5.E	24.096
	P6.E	75.936
	P7.E	137.458
	P8.E.0h	88.654

## Sheet: Add. time to centr.
	Time before centriguation
	Sample	VEGF [pg/ml]
	P8.C.0h	26.3359
	P8.C.2h	47.1162
	P8.C.4h	40.6205
	P8.C.8h	34.9206
	P8.C.24h	48.7379
	P8.E.0h	88.654
	P8.E.2h	245.021
	P8.E.4h	289.899
	P8.E.8h	278.883
	P8.E.24h	194.045
	P8.P.0h	35.7365
	P8.P.2h	37.7677
	P8.P.4h	34.1059
	P8.P.8h	30.4295
	P8.P.24h	26.7477

## Sheet: Spiking experiments
	R&D Human VEGF Quantikine ELISA Kit (DVE00)
	Sample	conc 1 [pg/mL]	background subtracted	expected conc [pg/mL]	recovery %	comment
	P8.P_Plasma VEGF Kit_0	22.266	0
	P8.P_Plasma VEGF Kit_67	80.31	58.044	67	86.6328
	P8.P_Plasma VEGF Kit_333	287.385	265.119	333	79.6153
	P8.P_Plasma VEGF Kit_1333	1039.8	1017.53	1333	76.3342
	P8.P_PlasmaVEGF old_0	20.168	0
	P8.P_PlasmaVEGF old_67	61.735	41.567	67	62.0403
	P8.P_PlasmaVEGF old_333	204.822	184.654	333	55.4517
	P8.P_PlasmaVEGF old_1333	774.094	753.926	1333	56.5586
	P8.P_PlasmaVEGF new_0	20.867	0
	P8.P_PlasmaVEGF new_67	71.371	50.504	67	75.3791
	P8.P_PlasmaVEGF new_333	265.8	244.933	333	73.5535
	P8.P_PlasmaVEGF new_1333	983.33	962.463	1333	72.2028
	P8.P_PBS VEGF Kit_0	<0.000
	P8.P_PBS VEGF Kit_67	56.223	56.223	67	83.9149
	P8.P_PBS VEGF Kit_333	276.933	276.933	333	83.1631
	P8.P_PBS VEGF Kit_1333	1202.08	1202.08	1333	90.1783
	P8.P_PBSVEGF old_0	0.192	0			< 9 pg/mL, not subtracted
	P8.P_PBSVEGF old_67	36.181	36.181	67	54.0015
	P8.P_PBSVEGF old_333	<0.000	NA	333	#VALUE!	failed, no value
	P8.P_PBSVEGF old_1333	672.594	672.594	1333	50.4572
	P8.P_PBSVEGF new_0	0.192	0			< 9 pg/mL, not subtracted
	P8.P_PBSVEGF new_67	48.634	48.634	67	72.5881
	P8.P_PBSVEGF new_333	247.74	247.74	333	74.3964
	P8.P_PBSVEGF new_1333	885.819	885.819	1333	66.453
	P8.E_Plasma VEGF Kit_0	182.743	0
	P8.E_Plasma VEGF Kit_67	256.765	74.022	67	110.481
	P8.E_Plasma VEGF Kit_333	472.445	289.702	333	86.9976
	P8.E_Plasma VEGF Kit_1333	1200.45	1017.71	1333	76.3475
	P8.E_PlasmaVEGF old_0	162.081	0
	P8.E_PlasmaVEGF old_67	194.466	32.385	67	48.3358
	P8.E_PlasmaVEGF old_333	356.732	194.651	333	58.4538
	P8.E_PlasmaVEGF old_1333	1035.07	872.992	1333	65.4908
	P8.E_PlasmaVEGF new_0	194.466	0
	P8.E_PlasmaVEGF new_67	254.681	60.215	67	89.8731
	P8.E_PlasmaVEGF new_333	460.281	265.815	333	79.8243
	P8.E_PlasmaVEGF new_1333	1323.35	1128.89	1333	84.6877
	P8.E_PBS VEGF Kit_0	<0.000
	P8.E_PBS VEGF Kit_67	41.03	41.03	67	61.2388
	P8.E_PBS VEGF Kit_333	302.041	302.041	333	90.703
	P8.E_PBS VEGF Kit_1333	1264.03	1264.03	1333	94.8262
	P8.E_PBSVEGF old_0	<0.000
	P8.E_PBSVEGF old_67	40.338	40.338	67	60.206
	P8.E_PBSVEGF old_333	197.227	197.227	333	59.2273
	P8.E_PBSVEGF old_1333	835.391	835.391	1333	62.67
	P8.E_PBSVEGF new_0	<0.000
	P8.E_PBSVEGF new_67	56.223	56.223	67	83.9149
	P8.E_PBSVEGF new_333	282.506	282.506	333	84.8366
	P8.E_PBSVEGF new_1333	1.689	1.689	1333	0.126707	failed, no value
	P8.C_Plasma VEGF Kit_0	26.452	0
	P8.C_Plasma VEGF Kit_67	74.81	48.358	67	72.1761
	P8.C_Plasma VEGF Kit_333	287.385	260.933	333	78.3583
	P8.C_Plasma VEGF Kit_1333	1043.74	1017.29	1333	76.3159
	P8.C_PlasmaVEGF old_0	20.867	0
	P8.C_PlasmaVEGF old_67	57.601	36.734	67	54.8269
	P8.C_PlasmaVEGF old_333	217.953	197.086	333	59.185
	P8.C_PlasmaVEGF old_1333	833.87	813.003	1333	60.9905
	P8.C_PlasmaVEGF new_0	22.266	0
	P8.C_PlasmaVEGF new_67	76.185	53.919	67	80.4761
	P8.C_PlasmaVEGF new_333	284.596	262.33	333	78.7778
	P8.C_PlasmaVEGF new_1333	1191.55	1169.28	1333	87.7179
	P8.C_PBS VEGF Kit_0	3.151	0			< 9 pg/mL, not subtracted
	P8.C_PBS VEGF Kit_67	61.047	61.047	67	91.1149
	P8.C_PBS VEGF Kit_333	289.477	289.477	333	86.93
	P8.C_PBS VEGF Kit_1333	1206.13	1206.13	1333	90.4825
	P8.C_PBSVEGF old_0	3.876	0			< 9 pg/mL, not subtracted
	P8.C_PBSVEGF old_67	45.179	45.179	67	67.4313
	P8.C_PBSVEGF old_333	172.408	172.408	333	51.7742
	P8.C_PBSVEGF old_1333	744.059	744.059	1333	55.8184
	P8.C_PBSVEGF new_0	0.192	0			< 9 pg/mL, not subtracted
	P8.C_PBSVEGF new_67	55.533	55.533	67	82.8851
	P8.C_PBSVEGF new_333	252.598	252.598	333	75.8553
	P8.C_PBSVEGF new_1333	968.52	968.52	1333	72.6572

## Sheet: LMX_St. Curve w. Aflibercept
	LUMINEX HS Kit - LMX STANDARD
	Standard	LMX STANDARD
	Assay buffer	LMX Calibrator Diluent
	Assay type	Luminex
	final conc. [pg/mL]	MFI1	MFI2	AVG MFI	%CV	S/N
	2300	34093	37847	35970	7.3797	633.833
	575	15692.5	16323	16007.8	2.78509	282.075
	143.75	3922	4240	4081	5.50992	71.9119
	35.9375	1820.5*	955	955	#DIV/0!	16.8282
	8.98438	277.5	276	276.75	0.383256	4.87665
	2.24609	116.5	172*	116.5	#DIV/0!	2.05286
	0.561523	76.5	69.5	73	6.78048	1.28634
	0	59	54.5	56.75	5.60701	1
	*not counted
	LUMINEX HS Kit - LMX STANDARD + 10 ng/mL Aflibercept
	Standard	LMX STANDARD
	Assay buffer	LMX Calibrator Diluent + 10 ng/mL Aflibercept
	Assay type	Luminex
	final conc. [pg/mL]	MFI1	MFI2	AVG MFI	%CV	S/N
	2300	36914	35250	36082	3.26098	635.806
	575	12361.5	12099.5	12230.5	1.51475	215.515
	143.75	3765	2084.5	2924.75	40.6289	51.5374
	35.9375	467	479.5	473.25	1.86769	8.33921
	8.98438	152.5	148	150.25	2.11779	2.64758
	2.24609	1215.5*	65.5	65.5	#DIV/0!	1.15419
	0.561523	72	209.5*	72	#DIV/0!	1.26872
	0	78	186.5*	78	#DIV/0!	1.37445
	*not counted
	LUMINEX HS Kit - LMX STANDARD + 100 ng/mL Aflibercept
	Standard	LMX STANDARD
	Assay buffer	LMX Calibrator Diluent + 100 ng/mL Aflibercept
	Assay type	Luminex
	final conc. [pg/mL]	MFI1	MFI2	AVG MFI	%CV	S/N
	2300	13921	13162.5	13541.8	3.96064	238.621
	575	883.5	901.5	892.5	1.4261	15.7269
	143.75	220.5	219	219.75	0.482667	3.87225
	35.9375	85	89	87	3.25107	1.53304
	8.98438	53.5	52	52.75	2.01073	0.929515
	2.24609	40	45	42.5	8.3189	0.748899
	0.561523	198.5*	38	38	#DIV/0!	0.669604
	0	37.5	37	37.25	0.949137	0.656388
	LUMINEX HS Kit - ELISA Standard
	Standard	ELISA Standard
	Assay buffer	ELISA Calibrator Diluent
	Assay type	Luminex
	final conc. [pg/mL]	MFI1	MFI2	AVG MFI	%CV	S/N
	2000	18175.5	17638.5	17907	2.12049	315.542
	500	5409	5608.5	5508.75	2.5608	97.0705
	125	1345.5	1324	1334.75	1.139	23.5198
	31.25	358.5	349	353.75	1.89894	6.23348
	7.8125	137	176.5	156.75	17.8186	2.76211
	1.95312	70.5	76	73.25	5.30933	1.29075
	0.488281	61	58	59.5	3.56524	1.04846
	0	56	52.5	54.25	4.56198	0.955947

## Sheet: Elisa_St. Curve w. Aflibercept
	VEGF ELISA (R&D, #DVE00) - ELISA STANDARD
	Standard	ELISA Standard
	Assay buffer	ELISA Calibrator Diluent
	Assay type	ELISA
	final conc. [pg/mL]	OD1	OD2	AVG OD	%CV	S/N
	31.25	0.054	0.056	0.055	2.5713	7.33333
	62.5	0.09	0.092	0.091	1.55408	12.1333
	125	0.177	0.197	0.187	7.56264	24.9333
	250	0.375	0.365	0.37	1.9111	49.3333
	500	0.679	0.664	0.6715	1.57954	89.5333
	1000	1.231	1.288	1.2595	3.20009	167.933
	2000	2.225	2.401	2.313	5.38049	308.4
	0	0.01	0.005	0.0075	47.1405	1
	VEGF ELISA (R&D, #DVE00) - ELISA STANDARD + 10 ng/mL Aflibercept
	Standard	ELISA Standard
	Assay buffer	ELISA Calibrator Diluent + 10 ng/mL Aflibercept
	Assay type	ELISA
	final conc. [pg/mL]	OD1	OD2	AVG OD	%CV	S/N
	31.25	0.04	0.039	0.0395	1.79014	5.26667
	62.5	0.075	0.071	0.073	3.87456	9.73333
	125	0.122	0.134	0.128	6.62913	17.0667
	250	0.246	0.261	0.2535	4.18406	33.8
	500	0.499	0.48	0.4895	2.74464	65.2667
	1000	0.976	1.071	1.0235	6.56328	136.467
	2000	2.011	2.016	2.0135	0.175591	268.467
	0	0.006	0.007	0.0065	10.8786	0.866667
	VEGF ELISA (R&D, #DVE00) - ELISA STANDARD + 100 ng/mL Aflibercept
	Standard	ELISA Standard
	Assay buffer	ELISA Calibrator Diluent + 100 ng/mL Aflibercept
	Assay type	ELISA
	final conc. [pg/mL]	OD1	OD2	AVG OD	%CV	S/N
	31.25	0.009	0.011	0.01	14.1421	1.33333
	62.5	0.014	0.014	0.014	0	1.86667
	125	0.023	0.026	0.0245	8.65845	3.26667
	250	0.046	0.042	0.044	6.42824	5.86667
	500	0.069	0.071	0.07	2.02031	9.33333
	1000	0.151	0.145	0.148	2.86665	19.7333
	2000	0.396	0.393	0.3945	0.537724	52.6
	0	0.009	0.009	0.009	0	1.2
	VEGF ELISA (R&D, #DVE00) - LMX Standard
	Standard	Luminex Standard
	Assay buffer	ELISA Calibrator Diluent
	Assay type	ELISA
	final conc. [pg/mL]	OD1	OD2	AVG OD	%CV	S/N
	35.9375	0.123	0.127	0.125	2.26274	16.6667
	71.875	0.224	0.232	0.228	2.48108	30.4
	143.75	0.441	0.447	0.444	0.95555	59.2
	287.5	0.821	0.873	0.847	4.34115	112.933
	575	1.431	1.629	1.53	9.15079	204
	1150	2.723	2.908	2.8155	4.64624	375.4
	2300	4.301	4.274	4.2875	0.445292	571.667
	0	0.01	0.01	0.01	0	1.33333
